# Supplementary material for: Psychosocial factors associated with the self-reported frequency of cell phone use while driving in Iran
Source: PLoS One. 2021 Apr 21;16(4):e0249827. doi: 10.1371/journal.pone.0249827 (PMC8059850; doi:10.1371/journal.pone.0249827)
Supplement: S1 Data — (XLSX) [file pone.0249827.s001.xlsx]

## Sheet: SURVEY6
Row	Age	Gender	Martial_Status	Cell_Phone_Use_Exprience	Cell_Phone_Type	Usage_Type_Driving	Major_Purpose_of_Usage	Self_Perceived_Ability	Others__Perceived_Ability	Self_Percieved_Risk	Others_Percieved_Risk	RISK_ONLY_OTHERS	Support_Legistation	Attitude (self)	Attitude (others)	PercievedBenefits_Self	PercievedBenefits_Others	Using.Patterns.Converstation	Using.Pattern.Texting	Type_of_Cell_Phone_Prohibition	Cell_Phone_Use_Kid_Precense	Conversation_q	Reading Message_Q	Writing Message_Q	Using other phone feautres	@Driving_Exprience	@Education	Weekly.Average.Driving.Time_1	Driving.Exprience_1	Agreeableness_1	Extraversion_1	Neuroticism_1	Opennesstoexperience_1	Conscientiousness_1	Group	Risk Perception (combined)	Attitudes (combined)	Total_freq_usage	Ability (combined)	AGE_Group_3
11	20	1	1	5	1	0	3	3	1	4	3.33	4	4	1	1	1	1	7	7	4	2	0	0	0	0	1	2	2	2	29	23	27	19	31	1	8	2	0	4	1
88	22	2	2	6	1	0	1	2	2	3	3.33	3	4	2	1	2	2	7	7	1	1	0	0	0	0	1	3	1	3	17	30	18	21	33	1	6	3	0	4	1
217	24	2	1	9	1	0	4	1	1	4	2.67	3	4	2	2	2	3	7	7	1	2	0	0	0	0	1	3	2	1	26	35	19	29	46	1	7	4	0	2	1
228	25	1	1	6	1	0	4	2	1	4	3.33	4	3	2	2	3	2	7	7	1	2	0	0	0	0	2	3	20	4	23	23	25	23	31	1	8	4	0	3	1
82	27	1	1	12	1	0	1	1	2	4	3.67	4	4	1	1	1	2	7	7	3	2	0	0	0	0	2	2	15	9	24	31	20	19	26	1	8	2	0	3	1
65	27	2	2	9	1	0	1	1	1	4	4	4	3.5	1	1	2	3	7	7	4	2	0	0	0	0	2	4	7	8	31	29	17	21	36	1	8	2	0	2	1
129	28	1	2	10	1	0	3	2	2	4	3.67	4	4	1	1	1	1	7	7	1	2	0	0	0	0	1	4	10	1	36	40	16	33	36	1	8	2	0	4	1
130	29	2	2	10	1	0	3	1	2	4	3.67	4	4	1	1	1	1	7	7	1	2	0	0	0	0	1	4	1	1	28	22	35	20	23	1	8	2	0	3	1
186	29	2	2	10	1	0	3	1	4	4	2.67	3	4	2	2	2	1	7	7	1	2	0	0	0	0	2	3	2	5	28	20	20	30	39	1	7	4	0	5	1
155	29	1	1	10	1	0	3	1	2	4	4	4	4	1.78719	1.59917	1	1	7	7	4	2	0	0	0	0	3	3	6	12	34	31	17	30	39	1	8	3.38636	0	3	1
71	29	1	2	12	1	0	1	3	3	4	3	3.5	3	2	2	2	2	7	7	1	1	0	0	0	0	2	3	4	7	36	27	14	27	37	1	7.5	4	0	6	1
20	30	1	2	11	1	0	1	4	3	4	4	4	4	1	1	1	4	7	7	4	2	0	0	0	0	2	2	6	8	27	37	23	23	37	1	8	2	0	7	2
143	36	2	2	10	1	0	1	5	2	4	3.33	4	1	1	1	1	1	7	7	4	2	0	0	0	0	3	4	20	10	28	34	27	23	41	1	8	2	0	7	2
108	40	2	2	10	1	0	3	1	2	3	4	4	4	1.5	1	1	1	7	7	4	2	0	0	0	0	1	3	4	2	28	31	17	23	32	1	7	2.5	0	3	2
250	44	1	2	10	1	0	1	4	1	4	4	4	4	1	1	1	1	7	7	1	2	0	0	0	0	3	3	7	20	33	36	18	30	39	1	8	2	0	5	2
229	45	2	2	3	1	0	1	1	1	4	3	4	4	3.5	3	3	4	7	7	1	2	0	0	0	0	2	3	10	9	21	21	21	24	23	1	8	6.5	0	2	2
91	49	1	2	10	1	0	3	1	1	4	4	4	4	1	1	1	1	7	7	4	2	0	0	0	0	3	3	6	25	34	28	17	31	32	1	8	2	0	2	2
79	74	1	2	16	2	0	1	1	1	4	4	4	4	1	1	1	1	7	7	4	2	0	0	0	0	3	3	5	45	28	29	26	22	38	1	8	2	0	2	3
35	20	1	1	9	1	1	3	2	2	3	3	3	3	2	2	2	2	2	2	4	2	0	1	0	1	1	2	5.5	1	22	28	22	21	24	2	6	4	1	4	1
41	20	1	1	3	1	3	1	4	3	3	2.33	3	3	2.5	3	3	3	2	1	1	2	1	0	0	0	1	2	4	1	33	23	25	32	40	2	6	5.5	1	7	1
216	20	2	1	5	1	1	3	3	2	3	3	3.5	3.5	1.5	1	2	3	3	3	1	2	1	1	1	0	1	2	4	1	34	30	15	27	27	2	6.5	2.5	1	5	1
118	21	1	1	8	1	1	1	4	1	4	3.67	4	3.5	1.5	1	1	1	2	2	4	2	1	1	0	0	1	3	1	3	27	28	42	17	33	2	8	2.5	1	5	1
72	21	2	2	8	1	1	1	2	2	4	3.67	4	3.5	2	1	2	3	3	3	4	1	1	1	0	0	1	3	7	2	22	27	30	19	24	2	8	3	1	4	1
109	21	1	1	3	1	1	3	3	2	4	3.33	4	1.5	1	4	2	3	3	5	1	2	1	0	0	0	1	2	7	2	26	20	40	18	25	2	8	5	1	5	1
113	22	1	2	9	2	1	1	3	2	3	3.33	4	4	1	1	1	1	3	3	4	2	1	1	0	0	1	3	35	2	28	36	17	26	31	2	7	2	1	5	1
200	22	2	1	10	1	2	3	1	1	3	3.67	3.5	3.5	2	1	1	1	2	1	1	2	0	0	0	1	1	3	4	1	35	29	20	21	42	2	6.5	3	1	2	1
120	22	2	2	8	1	4	3	1	3	3	2.67	3	4	2	2	2	2	1	3	1	2	2	0	0	0	2	3	10	4	29	28	13	24	32	2	6	4	1	4	1
115	22	1	1	7	1	1	3	3	2	3	2.67	3	2	2	2	3	2	2	2	5	2	1	0	0	0	1	3	4	2.5	35	25	20	26	32	2	6	4	1	5	1
183	22	2	1	10	1	1	3	1	3	3	3	3.5	4	1	2	1	2	2	1	1	2	1	1	0	1	1	3	8	2	41	27	19	29	33	2	6.5	3	1	4	1
45	22	2	1	4	1	1	3	4	3	4	3.67	4	3	1	1	1	3	2	2	1	2	1	0	0	1	1	3	28	1	31	28	22	28	36	2	8	2	1	7	1
134	23	2	1	12	1	1	3	5	2	4	3.33	4	4	1	1	1	1	2	2	4	2	0	1	0	0	2	3	10	4	28	27	16	33	43	2	8	2	1	7	1
190	23	1	1	12	1	4	3	1	2	4	3.67	4	4	2	1	2	2	2	6	4	2	1	0	0	0	2	4	2	5	25	28	28	31	39	2	8	3	1	3	1
157	23	1	1	8	1	1	1	2	2	3	4	4	4	1.78719	1.59917	2	2	1	1	4	1	1	1	1	1	2	3	4	5	33	20	14	23	38	2	7	3.38636	1	4	1
166	24	1	1	8	1	1	1	2	2	3	3	3	4	1	1	1	1	2	2	1	2	1	1	1	0	2	3	12	6	23	26	17	20	32	2	6	2	1	4	1
192	24	1	1	9	1	1	1	5	1	4	3.33	4	4	1.5	1	1	1	2	2	1	2	0	1	0	1	2	3	10	5	27	26	16	30	37	2	8	2.5	1	6	1
163	24	1	1	10	1	4	3	2	1	4	3.33	4	4	1	1	1	1	2	2	1	2	1	0	0	0	2	3	10	5	30	19	34	27	27	2	8	2	1	3	1
56	24	2	1	6	1	1	3	4	3	3	3	3	2	2	2	1	1	2	2	1	1	1	1	0	0	2	3	5	5	31	26	28	26	34	2	6	4	1	7	1
149	24	1	2	10	1	1	3	3	1	4	4	4	4	1.78719	1.59917	2	1	2	3	2	1	1	1	1	0	2	3	20	6	33	33	21	23	44	2	8	3.38636	1	4	1
197	24	2	1	10	1	2	1	2	2	4	4	4	3	2	2	2	1	2	2	1	2	1	0	0	1	2	3	3	5	34	31	11	23	35	2	8	4	1	4	1
188	24	2	1	7	1	1	1	2	2	3	3	3	3	2	2	2	2	2	2	1	2	1	1	0	0	1	3	20	2	26	25	18	33	30	2	6	4	1	4	1
66	24	1	1	9	1	1	3	2	2	4	4	4	4	2	2	2	2	2	2	4	2	1	0	0	0	2	3	10	5	26	33	6	22	43	2	8	4	1	4	1
171	24	2	1	6	1	1	3	4	3	4	3.33	4	3	2	1	1	2	1	2	4	2	1	0	0	0	1	4	2	3	35	26	31	28	29	2	8	3	1	7	1
167	25	2	1	10	1	1	1	2	1	4	3.67	4	3	1	1	1	1	2	3	1	2	1	1	1	0	2	3	30	5	38	29	17	33	38	2	8	2	1	3	1
204	25	2	1	10	1	1	3	2	4	1	2.67	3	4	1.5	1	1	2	5	5	1	2	1	0	0	0	1	4	10	1	24	34	22	27	32	2	4	2.5	1	6	1
30	25	1	1	10	1	1	1	2	4	3	2.67	3	3.5	1.5	2	2	3	2	1	1	2	1	0	0	0	1	3	10	3	36	27	9	20	35	2	6	3.5	1	6	1
94	26	1	2	13	1	2	1	4	4	3	3.33	3	4	2	2	2	2	1	2	1	2	1	0	0	1	2	3	12	7	30	31	14	22	35	2	6	4	1	8	1
181	26	2	2	11	1	2	1	2	3	3	3	3	3	1.5	2	2	2	3	3	1	1	1	0	0	1	2	3	6	8	31	28	16	25	29	2	6	3.5	1	5	1
145	26	1	1	7	1	1	3	3	4	3	2.67	3	3	2	2	3	3	5	5	1	2	1	1	1	0	2	3	2	5	28	26	18	18	29	2	6	4	1	7	1
90	26	1	1	7	1	1	1	2	1	3	3.33	4	3.5	1.5	1	2	1	2	1	4	2	1	0	0	0	2	2	5	9	36	32	29	24	32	2	7	2.5	1	3	1
233	27	2	2	8	1	1	1	2	3	3	3	3.5	3	2	2	2	2	2	3	4	2	1	0	0	1	1	3	5	2	26	30	26	27	34	2	6.5	4	1	5	1
89	28	1	1	12	1	4	1	4	2	3	3.67	4	3.5	1	1	2	1	2	1	1	2	1	1	0	0	2	3	24	8	32	32	28	20	42	2	7	2	1	6	1
209	29	2	1	10	1	1	3	3	2	4	3	3.5	4	1.5	2	1	1	2	2	1	2	2	0	0	0	2	4	15	6	30	24	24	27	27	2	7.5	3.5	1	5	1
32	30	1	1	15	1	2	3	2	1	4	4	4	4	1	1	1	1	2	2	4	2	2	0	0	0	3	3	9	15	26	33	13	22	37	2	8	2	1	3	2
36	30	2	2	10	1	1	3	2	2	3	3	3	3	2	2	2	2	3	6	1	2	0	1	0	0	3	2	10	10	36	35	4	32	43	2	6	4	1	4	2
9	31	1	2	10	1	1	1	3	1	1	3	1	4	1	1	1	1	6	6	4	2	0	2	0	0	2	2	6	5	21	26	26	22	35	2	2	2	1	4	2
25	32	2	2	20	1	4	1	1	1	4	4	4	4	1.5	1	1	1	7	7	4	2	1	0	0	0	2	1	21	5	27	27	24	27	36	2	8	2.5	1	2	2
80	32	1	2	14	1	1	1	2	2	4	4	4	4	1	1	1	1	6	6	4	2	1	0	0	0	3	3	4	11	30	31	16	26	27	2	8	2	1	4	2
241	32	2	1	14	1	4	1	1	2	4	3.67	4	3.5	1.5	1	1	1	2	2	1	2	1	0	0	0	1	3	10	2	38	38	6	23	25	2	8	2.5	1	3	2
236	33	1	2	10	1	1	1	4	3	4	3.67	4	3	2	1	2	2	2	3	1	2	1	1	0	0	3	4	8	10	27	20	24	24	31	2	8	3	1	7	2
194	33	1	2	10	1	1	1	4	2	3	3	4	3	2	2	2	3	3	3	1	2	1	0	0	1	1	4	2	1	36	28	20	36	24	2	7	4	1	6	2
14	34	1	2	10	1	1	1	2	2	4	4	4	4	1	1	1	1	2	#NULL!	4	2	1	1	0	0	3	3	30	17	28	26	13	28	39	2	8	2	1	4	2
39	34	1	1	7	1	1	1	4	3	4	4	4	4	2.5	1	1	1	3	3	4	2	1	1	1	0	2	3	14	4	30	17	40	21	27	2	8	3.5	1	7	2
140	35	2	2	10	1	1	3	3	3	3	3.33	3.5	3	2	1	2	2	3	7	1	1	1	0	0	0	3	4	4	16	29	29	18	26	37	2	6.5	3	1	6	2
62	35	1	2	11	1	1	1	5	2	3	3	3	3	2	2	2	2	3	3	1	2	1	1	1	0	3	3	14	14	33	34	10	27	34	2	6	4	1	7	2
78	36	1	2	10	1	1	1	2	2	4	3.67	4	2	1	1	2	3	6	3	1	2	2	0	0	0	3	2	8.5	18	29	32	14	31	39	2	8	2	1	4	2
141	36	2	2	16	1	1	3	3	4	4	3.67	3.5	4	1	1	1	3	3	4	1	2	1	0	0	0	3	4	5	10	31	17	33	21	35	2	7.5	2	1	7	2
238	37	2	2	12	1	2	1	2	2	4	3.33	4	4	1	1	1	1	3	7	1	2	1	0	0	0	2	3	4	7	29	35	17	37	41	2	8	2	1	4	2
146	39	2	1	16	2	1	1	5	1	4	4	4	4	1	1	1	1	2	2	4	2	1	0	0	0	3	3	7	11	20	18	24	27	48	2	8	2	1	6	2
3	40	1	2	15	1	1	1	3	3	4	4	4	4	2	4	3	1	2	3	1	2	1	0	0	0	3	2	70	20	32	31	15	28	38	2	8	6	1	6	2
87	41	1	2	16	1	1	1	1	1	4	4	4	3.5	1.5	1	1	1	3	3	4	2	1	0	0	0	3	2	70	13	25	27	18	26	23	2	8	2.5	1	2	2
102	43	1	2	15	1	1	1	5	2	4	4	4	4	1	1	1	1	1	6	4	2	1	1	0	0	3	2	30	17	25	37	21	21	46	2	8	2	1	7	2
54	44	2	2	12	1	1	1	4	2	3	3	3	3	1	1	2	2	3	4	1	1	1	1	1	0	2	3	5	7	24	22	25	25	33	2	6	2	1	6	2
21	45	2	2	10	1	1	1	2	2	4	3.67	4	3.5	1	1	1	1	7	7	4	2	1	0	0	0	2	2	5	8.87247	36	25	15	20	40	2	8	2	1	4	2
40	45	2	2	10	1	3	3	2	2	3	3	3	4	2	2	2	2	3	3	1	2	1	0	0	0	1	3	4	3	32	28	15	26	36	2	6	4	1	4	2
237	47	1	2	12	1	1	1	2	2	4	3.33	4	4	1	1	1	1	5	6	4	2	1	1	0	0	3	3	10	13	29	28	23	24	41	2	8	2	1	4	2
138	48	1	2	10	1	1	1	2	2	4	3.33	4	4	1	1	1	1	7	7	1	2	1	0	0	0	3	2	65	30	28	32	15	28	34	2	8	2	1	4	2
135	49	2	2	18	1	1	1	2	2	3	3	3	3	2	2	2	2	4	4	4	2	1	1	0	0	3	2	2	20	24	20	26	24	36	2	6	4	1	4	2
243	49	1	2	10	1	1	1	4	2	4	4	4	2.5	1.5	2	2	2	3	7	4	2	1	0	0	0	3	3	5	20	33	29	15	28	35	2	8	3.5	1	6	2
252	52	1	2	10	1	1	1	2	4	4	3.67	4	4	1.5	4	1	1	3	7	1	2	1	0	0	0	3	1	90	32	28.5595	28.4008	20.6905	25.5437	33.369	2	8	5.5	1	6	3
28	53	1	2	15	1	1	1	3	2	3	2.67	3	3	2	3	2	2	5	7	4	2	2	0	0	0	3	3	5	30	28	33	20	20	38	2	6	5	1	5	3
127	54	1	2	10	2	1	1	2	2	4	3.67	4	4	1	2	1	1	2	7	1	2	1	0	0	0	3	3	14	30	28	30	16	22	36	2	8	3	1	4	3
254	54	1	2	10	1	1	1	3	3	1	3	3	3	2	2	1	1	3	7	1	2	1	0	0	0	2	2	90	5	30	26	20	21	33	2	4	4	1	6	3
161	55	2	2	20	1	1	3	3	1	4	3.67	4	4	1.5	2	2	2	4	4	4	2	1	0	0	0	3	3	7.5	15	33	30	12	32	44	2	8	3.5	1	4	3
123	56	1	2	10	2	1	1	5	3	3	3	3	3	2	2	2	2	6	6	1	2	1	0	0	0	3	1	28	35	34	28	17	17	28	2	6	4	1	8	3
159	58	1	2	8	2	1	1	3	3	3	3	3	3	1.78719	1.59917	2	2	4	7	4	2	1	0	0	0	3	2	30	35	30	28	19	21	34	2	6	3.38636	1	6	3
63	75	1	2	5	2	1	1	1	1	4	4	4	4	1	1	1	1	5	5	4	2	2	0	0	0	3	2	10	42	29	37	22	24	38	2	8	2	1	2	3
169	19	1	1	10	1	4	3	3	2	3	2.33	3	3	2.5	2	2	2	2	2	1	2	1	1	1	1	1	2	10	1	24	28	24	25	25	2	6	4.5	2	5	1
179	20	2	1	7	1	4	3	4	2	3	3.33	4	4	2	1	1	2	2	1	4	2	3	0	0	0	1	3	4	1	24	34	14	39	31	2	7	3	2	6	1
48	21	2	2	10	1	1	3	3	3	3	2.67	3	3	2	2	1	1	3	3	1	2	2	0	0	0	1	3	4	3	29	37	14	31	36	2	6	4	2	6	1
47	21	2	2	7	1	1	3	2	2	4	2.67	4	4	1.5	1	2	1	2	3	1	2	2	1	0	0	1	3	10	2	30	36	18	26	28	2	8	2.5	2	4	1
206	21	2	1	12	1	2	4	2	2	4	3.67	4	3.5	2	2	2	2	5	2	1	2	1	1	1	1	1	3	2	3	22	29	29	20	28	2	8	4	2	4	1
16	21	1	1	8	1	1	3	4	4	4	3.33	4	4	1.5	1	2	3	2	1	1	1	1	1	1	0	1	2	10	3	27	29	28	26	30	2	8	2.5	2	8	1
162	21	2	1	9	1	1	1	3	2	3	2.67	3	3.5	2	2	2	3	2	3	1	2	2	1	1	0	1	2	10	1	34	28	16	28	34	2	6	4	2	5	1
210	22	1	1	9	1	1	1	4	3	3	2.67	3	3	2	2	3	2	2	3	1	2	1	2	1	1	2	3	5	4	30	23	31	30	35	2	6	4	2	7	1
255	22	2	2	7	1	4	3	3	2	4	3.67	4	3.5	2	2	2	2	3	7	1	2	1	0	0	2	1	3	10	1	33	29	10	26	41	2	8	4	2	5	1
44	23	1	1	8	1	2	1	4	2	3	3	3	3.5	2	2	2	2	2	1	1	2	3	0	0	0	2	3	13	5	24	30	21	20	33	2	6	4	2	6	1
55	23	2	1	9	1	1	3	2	2	4	3.67	4	4	1.5	2	2	2	2	3	1	2	1	1	1	0	2	3	6	5	32	31	30	24	27	2	8	3.5	2	4	1
211	23	1	2	8	1	2	2	2	3	2	2.67	2	3	3	2	3	3	3	3	1	1	3	0	0	0	2	3	20	4	26	27	17	25	33	2	4	5	2	5	1
213	23	1	1	10	1	1	3	2	1	3	3	3	3.5	2	2	2	3	2	2	4	2	2	0	1	1	1	3	15	2	26	19	21	23	22	2	6	4	2	3	1
81	24	1	1	10	2	1	1	3	1	4	3.33	3.5	4	2.5	1	2	1	1	2	4	1	2	1	1	0	2	3	12	6	25	30	20	28	35	2	7.5	3.5	2	4	1
195	24	1	1	12	1	1	3	4	2	3	2.67	3	3	2	1	1	1	2	2	1	2	1	1	1	0	3	4	10	12	26	23	32	31	33	2	6	3	2	6	1
202	24	2	1	12	1	1	1	1	2	2	2.67	2	4	1.5	1	2	2	2	2	1	2	2	1	0	0	1	2	2	3	30	25	28	30	25	2	4	2.5	2	3	1
46	25	1	1	10	1	4	1	5	4	3	4	4	3.5	2	2	1	1	6	6	1	2	3	0	0	0	3	3	50	10	31	31	22	30	32	2	7	4	2	9	1
196	25	1	1	6	1	1	3	2	3	2	2	2	2	3	3	3	2	2	1	1	1	1	1	1	1	1	4	4	2	26	22	28	30	20	2	4	6	2	5	1
164	25	1	1	6	1	1	1	2	2	3	3	3	3	2	2	2	3	2	2	1	2	1	1	0	1	2	3	4	4	31	28	22	26	36	2	6	4	2	4	1
126	26	1	1	10	1	1	1	4	2	3	3.67	4	3	2.5	2	1	1	2	1	1	1	1	1	1	1	2	4	10	8	26	25	12	27	27	2	7	4.5	2	6	1
15	26	1	2	10	1	3	1	4	3	4	3.67	4	3	1	1	1	1	5	1	1	2	2	1	0	0	2	3	20	8	27	30	6	29	31	2	8	2	2	7	1
245	26	2	2	10	1	2	1	1	2	4	4	4	4	1	1	4	1	6	3	2	1	3	0	0	0	2	3	20	8.87247	28.5595	28.4008	20.6905	25.5437	33.369	2	8	2	2	3	1
201	26	1	1	10	1	4	3	1	1	4	4	4	4	1	1	1	1	2	1	4	2	0	0	0	2	2	4	10	8	34	31	19	30	31	2	8	2	2	2	1
96	26	2	1	4	1	1	1	1	2	3	3.33	4	3.5	1	2	2	2	3	3	4	2	1	0	1	0	2	3	12	6	31	29	18	15	42	2	7	3	2	3	1
76	26	1	2	10	1	1	4	3	1	4	3.33	4	4	2.5	1	2	2	#NULL!	3	1	2	2	0	1	0	2	3	30	8	32	32	23	27	23	2	8	3.5	2	4	1
69	26	2	1	8	1	1	3	1	1	4	3	2.5	4	1	1	1	4	6	6	4	2	2	0	0	0	2	2	6	5	20	22	21	26	26	2	6.5	2	2	2	1
177	26	1	2	10	1	1	1	5	2	1	3	3	3	1	1	1	4	2	3	5	1	1	1	1	1	3	3	10	12	38	32	22	29	43	2	4	2	2	7	1
158	28	1	1	9	1	1	1	3	1	4	4	4	4	1.78719	1.59917	1	1	1	1	1	1	1	1	1	1	2	3	15	8	30	15	10	27	29	2	8	3.38636	2	4	1
57	28	1	1	11	1	1	1	2	2	2	3.5	2	3	2	2	2	2	1	6	2	2	2	0	0	1	2	4	14	5	28	29	14	27	32	2	4	4	2	4	1
223	28	1	1	7	2	2	1	2	1	1	2.5	1.5	4	3	1	2	2	2	1	1	2	3	0	0	0	1	2	20	3	30	26	26	19	31	2	2.5	4	2	3	1
61	30	1	2	10	1	1	3	3	2	4	4	4	4	1	1	1	4	5	1	1	2	1	1	1	1	3	3	7	13	35	28	22	16	38	2	8	2	2	5	2
246	34	2	1	15	1	4	1	3	1	4	4	4	4	1	1	1	1	2	2	4	2	1	1	1	1	1	4	24	3	18	28	13	17	42	2	8	2	2	4	2
231	34	1	2	10	1	1	1	3	3	3	3	3	3	1	1	2	2	3	3	4	2	2	0	0	0	2	4	14	6	26	29	31	22	32	2	6	2	2	6	2
84	35	1	2	14	1	4	1	1	1	4	3.33	4	4	1.5	1	2	1	3	#NULL!	1	2	3	0	0	0	3	3	96	17	36	35	16	23	38	2	8	2.5	2	2	2
83	37	1	2	12	1	1	3	2	2	3	3	3	3	2	1	2	1	2	3	4	2	2	1	0	0	3	3	8	12	34	27	21	20	37	2	6	3	2	4	2
75	37	1	2	11	1	1	3	3	2	3	3.33	4	4	1	1	2	3	4	3	1	2	1	2	1	1	3	4	15	11	27	25	19	35	38	2	7	2	2	5	2
232	39	1	2	10	1	1	1	3	2	4	4	4	4	1	1	1	1	6	6	1	2	3	0	0	0	3	3	3	20	36	36	27	33	42	2	8	2	2	5	2
5	40	1	2	13	1	1	1	2	3	4	3.67	4	3.5	1	1	1	1	3	6	1	2	1	2	0	0	3	2	70	24	31	22	26	20	34	2	8	2	2	5	2
33	40	1	2	16	1	1	1	4	2	4	4	4	4	2	1	2	1	5	3	1	2	2	0	0	0	3	4	20	14	31	31	15	29	39	2	8	3	2	6	2
13	40	1	1	10	1	2	1	4	3	3	3.33	3	3.5	2	2	3	3	1	5	1	2	1	2	1	1	3	3	15	20	30	28	22	24	36	2	6	4	2	7	2
60	42	2	2	10	1	1	1	2	2	4	4	4	3.5	2	2	1	2	3	4	4	2	1	2	0	0	3	1	5	12	28	35	16	22	44	2	8	4	2	4	2
242	43	1	2	13	1	1	1	2	2	4	3	4	4	1	1	1	1	1	1	4	2	1	1	2	0	2	4	8	8.87247	30	25	23	26	38	2	8	2	2	4	2
248	47	1	2	15	1	1	1	2	2	2	2.33	2	2	2	2	3	3	4	5	5	2	2	1	0	0	3	3	3	17	27	27	27	23	35	2	4	4	2	4	2
2	50	1	2	13	1	1	1	2	2	3	3	3	3	2	2	2	3	3	3	1	1	1	2	0	0	2	2	50	8.87247	25	24	16	29	27	2	6	4	2	4	2
4	51	1	2	17	1	1	1	2	2	2	2	2	2	2	3	1	1	3	6	1	2	1	2	0	0	3	1	70	30	25	36	10	22	44	2	4	5	2	4	3
42	18	1	1	7	1	1	2	2	2	2	2.33	3	3	2.5	2	3	3	2	1	1	2	2	1	1	2	1	2	9	2	29	28	19	25	28	2	5	4.5	3	4	1
10	20	1	1	9	1	4	1	2	3	3	2.67	2.5	4	1.5	1	2	2	2	2	5	2	3	1	1	1	1	2	8	1	27	29	18	21	33	2	5.5	2.5	3	5	1
74	20	1	1	11	1	1	1	3	2	3	2.67	3	3	2	2	2	2	2	1	4	2	2	1	0	1	2	2	10	5	32	30	14	23	34	2	6	4	3	5	1
220	21	1	1	7	1	3	1	1	1	4	4	4	4	1	1	1	1	3	3	4	2	1	3	2	0	1	3	40	3	34	41	23	18	42	2	8	2	3	2	1
49	21	2	1	1	1	1	1	5	3	1	3.33	3	3.5	3	2	2	2	3	3	1	2	1	2	1	1	1	3	5	3	16	30	9	21	38	2	4	5	3	8	1
184	21	2	1	9	1	1	1	2	4	3	3	3	3	1	1	3	2	3	3	1	2	2	1	1	2	1	3	14	1	18	23	32	37	38	2	6	2	3	6	1
191	21	2	1	11	1	1	3	2	1	3	3.33	3	3	2	2	2	2	2	2	1	2	3	1	1	0	1	2	10	1	29	36	36	29	29	2	6	4	3	3	1
110	22	1	1	12	1	1	3	2	2	4	3.67	4	4	1	1	2	1	1	1	1	2	2	3	1	0	2	2	20	4	28	29	24	26	27	2	8	2	3	4	1
170	24	2	1	6	1	1	3	2	2	3	3	3	3.5	1.5	1	1	1	2	1	1	2	0	2	0	2	1	4	3	1	32	24	29	28	35	2	6	2.5	3	4	1
198	24	2	1	10	1	2	3	5	2	2	2.67	3	3	2	2	3	2	3	1	1	2	2	1	1	1	1	3	10	1	23	30	25	32	39	2	5	4	3	7	1
151	24	1	1	10	1	1	2	3	3	3	3	3	3	1.78719	1.59917	4	2	5	1	1	1	1	3	1	1	2	3	15	5	24	27	30	25	26	2	6	3.38636	3	6	1
189	24	2	1	9	1	2	1	1	3	3	3	3	3	2	2	2	2	3	5	1	2	3	0	0	1	1	3	1	1	35	18	18	31	32	2	6	4	3	4	1
152	24	1	1	8	1	1	1	4	2	3	3	3	3	1.78719	1.59917	1	2	1	7	1	1	3	1	0	0	2	3	4	6	39	32	8	30	35	2	6	3.38636	3	6	1
107	25	1	1	10	1	1	1	4	1	3	3.33	4	3	3	1	3	2	2	2	1	1	3	1	0	0	2	3	8	7	22	28	23	19	39	2	7	4	3	5	1
205	25	2	1	10	1	2	3	2	1	4	3.67	4	4	1	1	1	3	2	3	1	2	1	1	1	3	1	3	2	2	31	31	29	42	28	2	8	2	3	3	1
168	25	2	1	7	1	1	3	3	2	3	3	2.5	4	1	1	1	3	3	1	1	2	2	1	1	1	2	4	15	7	36	27	28	29	21	2	5.5	2	3	5	1
144	26	2	1	9	1	1	3	2	1	3	3.33	4	4	1	1	3	1	2	2	1	2	1	2	1	2	2	3	14	8	19	18	32	33	38	2	7	2	3	3	1
176	26	1	1	9	1	1	3	3	2	3	2.67	3	3	1.5	2	2	4	2	1	1	1	1	1	1	1	2	4	7	8	27	19	24	17	28	2	6	3.5	3	5	1
6	28	1	2	12	1	1	3	3	2	4	3.33	4	3.5	1.5	1	2	2	3	1	4	2	3	0	0	1	3	1	23	10	33	35	28	27	40	2	8	2.5	3	5	1
37	28	2	1	10	1	3	3	4	2	3	3.33	3	3.5	2	2	2	2	1	1	1	2	2	2	1	1	2	3	15	7	33	38	27	28	45	2	6	4	3	6	1
240	28	2	1	10	1	2	1	2	3	4	2.33	2.5	3.5	1.5	1	1	2	1	1	1	2	3	0	0	1	1	4	4.5	1	34	28	10	33	36	2	6.5	2.5	3	5	1
64	28	1	2	11	1	1	2	2	2	3	2.67	3	3.5	1	2	1	2	6	1	4	2	3	1	0	0	3	3	30	10	34	25	17	15	45	2	6	3	3	4	1
103	28	1	2	11	1	1	1	4	2	3	2.33	3	3	3.5	2	3	2	2	3	5	1	1	2	0	2	3	3	16	14	37	24	22	30	43	2	6	5.5	3	6	1
31	29	1	2	8	2	1	1	3	1	3	2.67	3	4	2	1	1	2	3	3	4	1	3	1	1	0	1	3	10	2	35	32	11	23	42	2	6	3	3	4	1
247	31	2	2	9	1	2	3	2	2	4	4	4	4	1	1	1	1	2	3	1	2	2	0	0	3	1	4	30	1	19	33	26	32	33	2	8	2	3	4	2
227	31	2	1	10	1	2	1	3	1	2	2.33	2	2	3	3	2	2	6	6	5	1	3	2	2	0	2	2	70	9	23	25	19	24	22	2	4	6	3	4	2
7	31	1	1	11	1	1	1	2	3	3	2.33	3	2	2	1	2	2	2	1	4	2	3	1	0	0	2	1	10	5	28	25	19	25	31	2	6	3	3	5	2
154	31	1	2	8	1	1	1	3	2	4	4	4	4	1.78719	1.59917	2	2	5	3	1	1	3	0	0	0	3	3	20	15	30	29	24	22	28	2	8	3.38636	3	5	2
77	32	1	2	12	1	1	1	3	4	4	3.67	4	3.5	1.5	2	1	1	3	3	4	2	1	2	2	1	3	2	10	15	26	26	21	22	32	2	8	3.5	3	7	2
86	32	1	2	10	1	1	1	4	3	4	3	4	1	1	1	2	1	3	6	4	1	3	0	0	0	3	2	20	10	27	29	16	23	30	2	8	2	3	7	2
142	33	2	1	15	2	1	1	1	2	4	3.67	4	4	2.5	1	2	1	2	2	4	2	2	3	1	0	1	4	14	3	38	34	7	28	40	2	8	3.5	3	3	2
222	34	1	2	7	1	4	1	3	2	3	3	3	4	2	2	2	2	3	3	1	2	2	3	3	3	2	3	20	5	29	33	14	27	41	2	6	4	3	5	2
244	35	1	2	11	1	1	1	4	2	3	3	3	3.5	2	2	1	1	5	3	4	2	2	1	1	1	3	3	20	20	29	27	25	26	29	2	6	4	3	6	2
97	38	2	2	11	1	1	4	2	2	3	3.33	4	4	2	4	2	1	2	3	5	2	2	2	2	2	3	3	2	12	32	21	25	20	30	2	7	6	3	4	2
187	38	2	1	13	1	3	1	4	3	3	3.33	3.5	3	2	2	3	3	1	1	1	2	3	0	0	3	3	3	6	12	32	30	18	27	40	2	6.5	4	3	7	2
92	40	1	2	15	1	2	1	4	3	4	3.33	4	4	3	2	2	2	2	6	1	2	3	1	1	0	3	3	35	20	27	22	21	25	21	2	8	5	3	7	2
235	42	1	2	10	1	4	1	1	1	4	4	4	4	1	1	1	1	3	7	4	2	3	0	0	0	3	2	10	12	27	30	24	24	35	2	8	2	3	2	2
128	42	1	2	10	1	1	1	4	4	3	2.67	3	3	2	2	3	2	5	3	1	1	3	1	0	0	3	4	20	20	25	31	6	22	33	2	6	4	3	8	2
224	42	1	2	15	1	2	3	2	2	3	2.67	3	2	2.5	3	3	2	3	3	3	1	3	0	0	0	3	4	74	15	26	22	25	25	23	2	6	5.5	3	4	2
230	45	1	1	25	1	3	2	1	4	3	2.33	3	3	2	2	3	2	3	3	2	2	3	0	0	2	3	2	14	13	23	27	30	28	21	2	6	4	3	5	2
160	50	2	2	10	2	1	2	2	2	3	3	3	4	1.78719	1.59917	2	1	4	1	5	2	1	3	0	0	2	2	6	5	29	19	22	14	36	2	6	3.38636	3	4	2
117	20	1	1	7	1	1	1	5	2	2	2.67	2.5	3	2.5	1	3	1	2	1	1	2	4	4	4	4	2	3	12	5	25	24	15	22	28	2	4.5	3.5	4	7	1
122	20	2	1	7	1	1	3	5	1	1	3.67	4	3	4	4	3	2	1	1	5	1	4	4	3	4	1	2	6	3	19	29	21	24	25	2	5	8	4	6	1
136	20	1	1	10	1	4	3	5	2	1	2.33	3	3.5	4	1	4	3	2	1	5	1	4	4	4	4	2	2	35	6	24	33	23	35	42	2	4	5	4	7	1
219	21	2	1	5	1	1	3	3	2	3	3	3	3	1	1	1	1	2	3	1	1	2	2	3	3	1	2	10	1	27	30	31	29	22	2	6	2	4	5	1
43	21	1	1	9	1	1	1	4	3	3	2.33	3	4	1.5	1	2	2	1	6	1	1	3	3	3	2	1	2	10	3	29	20	22	32	35	2	6	2.5	4	7	1
121	21	1	1	8	1	1	4	2	2	3	3	3	3	1.5	2	2	2	2	2	4	1	1	4	1	0	1	2	15	3	30	20	18	19	25	2	6	3.5	4	4	1
114	21	1	1	10	1	4	1	4	2	2	2.67	2.5	3	2	2	2	1	1	1	1	2	4	4	4	0	2	2	16	4	31	28	12	23	43	2	4.5	4	4	6	1
17	21	1	1	7	1	3	1	5	2	1	3.33	3.5	3	2	2	3	2	2	2	3	1	4	3	2	1	1	2	8	3	32	30	18	28	41	2	4.5	4	4	7	1
50	22	2	1	6	1	2	1	2	3	3	3.33	3	3	2	1	2	1	1	1	3	2	3	2	2	2	1	3	36	3	27	31	13	25	38	2	6	3	4	5	1
214	22	2	1	4	1	1	3	2	3	1	1.67	1	3	2.5	2	2	3	2	3	1	2	1	3	3	0	1	3	4	2	32	27	28	27	24	2	2	4.5	4	5	1
51	22	1	1	12	1	1	3	4	2	3	3	4	4	2	1	3	1	3	3	1	1	3	4	3	3	2	3	10	4	32	35	11	33	40	2	7	3	4	6	1
208	22	1	1	7	1	1	3	4	2	3	2.67	2.5	2	2.5	2	3	2	3	3	1	2	3	4	3	3	1	2	20	2	26	24	28	25	25	2	5.5	4.5	4	6	1
112	22	1	1	10	1	1	3	2	2	3	3	3	3	2	2	2	3	1	1	1	2	0	4	4	3	2	2	15	7	26	24	33	23	23	2	6	4	4	4	1
116	22	1	1	7	1	1	1	2	2	3	1	1	3	2	2	1	3	2	4	2	1	3	4	4	4	1	2	10	3	27	23	31	16	22	2	4	4	4	4	1
180	23	2	1	7	1	1	3	2	2	3	2.67	3	3	2	2	2	2	3	3	1	2	3	3	3	2	1	3	10	2	23	27	32	30	21	2	6	4	4	4	1
153	23	1	1	10	1	4	3	3	2	3	3	3	3	1.78719	1.59917	3	2	2	1	1	2	3	3	3	0	2	3	14	4	24	27	23	33	37	2	6	3.38636	4	5	1
104	23	1	1	10	1	2	1	4	2	1	2	2	2	3	3	3	2	1	2	1	1	3	1	1	1	2	3	20	7	35	33	16	34	33	2	3	6	4	6	1
29	23	1	1	8	1	1	1	4	2	4	3.67	4	3.5	1	1	3	1	6	6	1	1	1	4	2	4	2	3	13	6	29	27	38	23	32	2	8	2	4	6	1
203	23	1	1	10	1	1	1	4	2	2	2.33	2.5	4	2	1	2	2	2	3	1	2	4	3	3	1	2	3	35	5	18	22	22	35	26	2	4.5	3	4	6	1
199	23	2	1	8	1	1	3	3	2	4	3.33	4	3.5	2	2	2	2	2	2	1	1	3	4	4	4	2	3	5	5	26	27	29	22	29	2	8	4	4	5	1
124	23	1	1	10	1	1	1	4	2	4	3.33	4	3	2.5	2	3	3	1	1	1	2	4	4	4	4	2	2	14	8	29	32	19	25	33	2	8	4.5	4	6	1
178	24	2	1	2	1	2	3	2	2	3	3	3	3	2	2	3	2	3	3	1	2	3	1	1	1	1	3	10	1	29	33	29	17	27	2	6	4	4	4	1
8	24	1	1	6	1	1	3	2	2	3	3.67	3.5	4	1	1	2	2	2	1	4	2	2	2	3	3	1	2	4	3	32	32	16	26	40	2	6.5	2	4	4	1
111	24	1	1	11	1	1	1	4	1	4	3.33	3.5	4	2.5	1	4	1	1	6	1	2	4	4	4	4	2	3	90	8	23	32	32	33	28	2	7.5	3.5	4	5	1
165	24	1	1	10	1	1	3	5	3	2	2.67	3	3	2.5	2	2	2	2	1	4	1	2	3	3	3	2	3	9	6	33	29	15	32	28	2	5	4.5	4	8	1
182	24	1	1	7	1	1	3	3	3	3	2.67	3	4	2	1	2	2	2	2	1	2	2	3	2	4	2	3	6	5	34	36	19	31	29	2	6	3	4	6	1
226	25	1	1	10	1	4	1	2	2	4	3.33	4	4	2.5	1	3	1	2	1	1	1	2	2	2	3	2	3	14	5	21	30	33	25	33	2	8	3.5	4	4	1
193	25	1	1	12	1	2	1	2	2	3	2.67	3	3	2	1	2	1	2	3	4	2	4	0	0	1	2	4	14	7	21	24	19	34	26	2	6	3	4	4	1
185	25	2	1	11	1	1	3	2	1	3	3.67	4	4	1	1	2	2	3	3	1	2	2	2	4	1	2	3	7	8	21	21	36	30	29	2	7	2	4	3	1
172	25	1	1	7	1	1	3	2	2	3	3	3	3	2	1	3	2	2	1	1	1	1	4	2	2	2	3	8	7	23	21	32	24	25	2	6	3	4	4	1
207	25	1	1	9	1	4	3	4	2	3	3	3	3.5	2	2	3	2	1	1	1	2	3	3	4	3	1	3	10	3	23	30	17	19	32	2	6	4	4	6	1
150	25	1	1	10	1	2	3	4	2	4	4	4	3	1.78719	1.59917	3	2	1	1	4	2	3	4	4	2	2	3	15	7	26	33	22	19	34	2	8	3.38636	4	6	1
22	25	1	2	11	1	1	1	2	1	3	3.67	3.5	3.5	2	1	2	2	1	3	4	1	3	4	4	4	2	2	100	5	28	31	19	21	36	2	6.5	3	4	3	1
218	25	2	1	11	1	1	3	3	3	3	3	3	3	2	2	2	2	1	2	1	2	3	4	2	1	1	3	14	2	30	31	21	27	24	2	6	4	4	6	1
53	25	2	2	10	1	1	1	4	2	3	3.33	3	1.5	2	2	3	3	3	3	1	1	4	4	4	0	2	3	15	5	20	30	29	21	46	2	6	4	4	6	1
100	26	1	2	10	1	1	3	2	2	4	3.33	4	3.5	2	2	2	2	2	6	4	2	4	0	0	4	2	4	40	9	27	33	19	23	30	2	8	4	4	4	1
251	26	1	1	10	1	1	3	3	3	4	4	4	4	2.5	2	2	3	4	3	2	1	2	3	3	3	2	3	30	8.87247	25	29	29	22	26	2	8	4.5	4	6	1
1	26	1	1	10	1	1	2	4	3	3	2.67	3	3.5	1.5	2	3	3	5	2	1	2	3	4	4	3	2	4	18	8	26	30	17	26	33	2	6	3.5	4	7	1
137	27	2	2	10	1	1	2	3	2	3	2.67	3	4	1.5	1	2	1	2	2	1	1	2	3	2	1	3	4	4	10	29	29	22	31	34	2	6	2.5	4	5	1
173	27	1	1	9	1	1	1	4	2	2	2.67	3	3	3	3	3	2	3	3	1	1	3	2	2	2	2	3	20	8	28	31	13	20	32	2	5	6	4	6	1
19	27	1	2	10	1	2	1	2	2	3	3.33	3	3	2	2	2	2	3	3	1	2	4	3	1	0	1	2	20	2	23	28	25	23	28	2	6	4	4	4	1
148	27	1	1	10	1	4	3	2	1	3	3	3.5	4	1.78719	1.59917	2	2	2	2	1	2	3	3	3	3	3	3	13	10	23	28	21	29	29	2	6.5	3.38636	4	3	1
225	27	1	1	10	1	1	3	3	3	3	3	3	4	2	2	2	2	1	2	4	1	3	4	4	2	3	3	10	10	26	27	20	40	35	2	6	4	4	6	1
221	27	1	1	9	1	2	1	5	3	3	2.67	3	3	2.5	2	3	3	6	2	1	1	4	4	0	3	3	3	30	10	21	38	12	29	47	2	6	4.5	4	8	1
256	28	1	1	9	1	1	3	3	2	3	2.67	3	3	3	3	3	2	6	6	2	2	2	3	3	3	2	3	10	5	27	31	19	30	30	2	6	6	4	5	1
73	28	2	2	10	1	4	3	3	3	3	3	3	2	2	2	3	3	3	1	1	1	3	3	2	0	2	3	18	9	18	23	30	22	23	2	6	4	4	6	1
34	28	2	1	10	1	1	1	4	2	3	3.33	4	3	3	1	3	1	2	1	1	1	4	4	4	4	2	3	30	8.87247	33	16	21	23	18	2	7	4	4	6	1
249	28	2	1	11	1	1	1	2	3	3	3	3	3	1.5	2	2	2	2	5	1	2	4	4	4	3	2	3	30	8.87247	26	30	9	26	38	2	6	3.5	4	5	1
212	28	1	2	12	1	1	1	4	2	3	2.67	3	3.5	2.5	2	3	2	6	6	4	1	4	3	3	3	3	3	60	11	29	38	30	29	33	2	6	4.5	4	6	1
106	28	1	1	9	1	2	1	5	3	3	2.67	4	3	3	3	4	2	2	1	1	2	4	3	3	3	3	3	20	10	34	27	7	32	39	2	7	6	4	8	1
59	28	1	2	13	1	1	1	4	3	3	2.67	2.5	3	3	3	4	3	1	5	5	2	4	4	2	0	3	3	41	11	29	31	16	22	40	2	5.5	6	4	7	1
18	30	1	2	15	1	4	1	5	1	3	3	3	4	2	1	3	1	3	3	3	1	4	3	2	4	3	4	23	10	48	36	18	27	45	2	6	3	4	6	2
119	30	1	2	14	1	1	1	3	3	3	2.67	3	3.5	2	2	3	2	5	5	1	1	4	4	4	4	3	2	10	14	24	34	22	21	33	2	6	4	4	6	2
12	30	1	1	11	1	1	1	4	2	3	3	3	3	2	2	3	3	3	3	1	2	3	2	2	3	3	3	30	11	22	23	33	26	25	2	6	4	4	6	2
132	31	1	2	11	1	1	1	5	2	4	3.67	4	4	1	1	1	1	2	3	1	1	3	1	1	1	3	2	60	15	24	39	15	27	43	2	8	2	4	7	2
70	31	2	2	11	1	1	1	4	2	4	4	4	3.5	2	1	1	2	6	6	5	2	3	4	3	0	2	3	20	7	23	30	19	21	27	2	8	3	4	6	2
215	31	1	2	10	1	1	3	4	3	3	2.67	3	3	2	2	2	2	3	3	1	2	3	4	3	4	3	3	25	13	27	32	21	29	32	2	6	4	4	7	2
139	32	1	2	13	1	1	3	4	3	4	4	4	4	2.5	1	3	1	2	3	1	1	2	4	3	4	3	4	10	13	30	28	14	31	33	2	8	3.5	4	7	2
253	32	1	2	10	1	4	1	4	2	4	4	4	3	2	2	2	2	2	6	1	1	3	4	3	0	1	4	4	2	28.5595	28.4008	20.6905	25.5437	33.369	2	8	4	4	6	2
95	33	2	2	14	1	4	1	2	2	3	3	3	2	2.5	3	1	1	1	1	1	2	3	3	2	1	3	3	16	11	22	25	23	22	28	2	6	5.5	4	4	2
125	33	1	2	10	1	1	1	2	2	3	3	3	2	2	2	2	2	2	6	1	2	3	2	2	0	3	2	10	10	28	27	21	25	28	2	6	4	4	4	2
156	33	1	2	12	1	1	2	3	3	3	3	3	4	1.78719	1.59917	2	2	3	3	1	1	1	3	2	2	3	3	30	15	30	28	21	22	35	2	6	3.38636	4	6	2
101	33	1	1	17	1	4	3	5	3	2	2.67	3	3	3	1	3	3	1	1	5	2	4	3	2	1	3	3	44	18	23	30	12	19	42	2	5	4	4	8	2
99	35	1	1	18	1	1	2	3	1	2	3.67	3.5	4	3	3	3	2	1	4	1	1	3	2	2	1	3	3	31	17	34	28	11	25	40	2	5.5	6	4	4	2
67	35	1	2	10	1	1	1	5	5	2	3	2.5	4	1	1	1	1	2	3	1	1	4	3	3	0	3	3	20	15	33	29	26	23	27	2	4.5	2	4	10	2
175	35	2	1	16	1	3	1	2	2	4	4	4	4	1.5	1	3	3	5	6	1	2	4	3	0	1	2	4	10	5	32	36	10	26	40	2	8	2.5	4	4	2
38	36	1	2	11	1	1	3	3	2	3	3.67	4	3.5	2	2	3	2	5	1	1	1	3	3	2	1	3	4	8	10	26	34	23	29	41	2	7	4	4	5	2
234	36	1	2	10	1	1	1	2	2	4	4	4	4	1.5	1	2	2	5	5	4	2	3	3	3	1	3	4	20	10	29	31	20	26	41	2	8	2.5	4	4	2
174	36	1	1	14	1	1	1	4	2	3	3	3	3.5	2	1	3	2	2	1	4	1	3	4	4	3	3	4	7	13	29	20	30	30	27	2	6	3	4	6	2
58	36	1	2	10	1	2	1	4	3	3	3	3	3	2	2	2	2	5	5	1	1	3	3	2	2	3	3	15	17	34	32	23	25	40	2	6	4	4	7	2
147	37	1	2	10	1	1	3	2	2	3	3	3.5	3.5	1	1	1	1	1	3	1	1	3	3	1	1	3	3	4	20	25	30	17	27	29	2	6.5	2	4	4	2
52	38	2	1	15	1	3	3	3	4	4	4	4	4	1	2	1	1	3	3	1	2	3	4	4	4	1	2	7	2	29	26	13	28	37	2	8	3	4	7	2
68	38	1	2	15	1	1	1	5	2	2	2.67	3	2	2	2	3	2	3	5	1	1	4	2	0	0	3	3	20	14	28	28	17	22	26	2	5	4	4	7	2
26	40	1	2	10	2	1	1	4	3	3	2.67	3	3	2	2	2	3	6	3	4	1	3	3	1	0	3	1	30	10	31	24	24	24	30	2	6	4	4	7	2
85	44	1	2	10	1	1	1	3	2	4	3.67	4	3	2	1	2	2	5	3	4	1	4	2	1	1	3	3	10	20	28	26	27	21	31	2	8	3	4	5	2
105	45	1	2	15	1	2	1	4	2	3	3	3.5	3	1.5	1	1	1	4	4	4	2	3	3	3	2	3	3	5	20	25	26	19	23	43	2	6.5	2.5	4	6	2
27	45	1	2	10	1	1	1	5	3	3	2.67	2.5	3	2	1	3	3	6	6	1	1	3	2	0	2	3	1	10	14	23	22	18	21	18	2	5.5	3	4	8	2
98	45	2	2	18	1	4	1	4	2	3	3	3	3	2.5	2	2	2	3	6	1	1	4	3	0	3	3	3	30	25	27	32	16	24	38	2	6	4.5	4	6	2
133	46	1	2	10	1	1	1	2	2	3	3.33	3	3	2	2	2	2	3	1	1	2	4	4	3	0	2	1	70	8.87247	27	31	20	27	34	2	6	4	4	4	2
24	47	1	2	15	1	2	1	3	2	4	4	4	4	1	1	1	1	3	3	4	2	4	4	0	0	3	1	12	18	32	37	10	21	44	2	8	2	4	5	2
23	49	1	2	20	1	1	1	5	2	3	2.67	3	3	1.5	2	1	1	6	6	4	1	3	1	1	0	3	3	20	30	32	27	14	19	34	2	6	3.5	4	7	2
131	57	2	1	17	1	1	1	4	2	4	3.67	4	4	1	1	1	1	5	5	1	1	4	2	0	0	3	3	15	40	32	36	16	21	39	2	8	2	4	6	3
93	57	1	1	10	1	1	4	5	1	3	3	3	4	2	2	3	2	3	3	5	1	3	3	3	3	3	2	25	10	33	18	10	30	21	2	6	4	4	6	3

## Sheet: Variable Description
Age
Gender	1 = Male 2 = Female
Marital status	1 = Single 2 = Married
Cell_Phone_Use_Exprience	In years
Cell_Phone_Type	1 = Smartphone 2 = Non-smartphone
Usage_Type_Driving	0 = No use 1 = Hand-held 2 = Hands-free 3= Headset Buletooth 4 = In-vehicle system
Major_Purpose_of_Usage	1 = Conversation 2 = Messaging 3 = Social Networks 4 = Web surfing
Perceived ability (self)	1 = Not at all 5 = Fully capable
Perceived ability (others)	1 = Not at all 5 = Fully capable
Perceived risk (self)	1 = Totally disagree 4 = Totally agree
Perceived risk (others)	1 = Totally disagree 4 = Totally agree
RISK_ONLY_OTHERS	1 = Totally disagree 4 = Totally agree
Support_Legistation	1 = Totally disagree 4 = Totally agree
Attitude (self)	1 = Totally disagree 4 = Totally agree
Attitude (others)	1 = Totally disagree 4 = Totally agree
Perceived benefits (self)	1 = Totally disagree 4 = Totally agree
Perceived benefits (others)	1 = Totally disagree 4 = Totally agree
Using.Patterns.Converstation	1 = Friends 2 = Parents 3= Spouse 4 = Offspring 5 = Colleague 6 = Other 7 = No use
Using.Pattern.Texting	1 = Friends 2 = Parents 3= Spouse 4 = Offspring 5 = Colleague 6 = Other 7 = No use
Type_of_Cell_Phone_Prohibition	1 = Hand-held 2 = Hands-free 3= Headset Buletooth 4 = All of the above 5 = None
Cell_Phone_Use_Kid_Precense	1 =Yes 2 = No
Row	No of Participant
Conversation_q	0 = Never 1 = Rarely 2 = Occasionally 3 = Often 4 = Always
Reading Message_Q	0 = Never 1 = Rarely 2 = Occasionally 3 = Often 4 = Always
Writing Message_Q	0 = Never 1 = Rarely 2 = Occasionally 3 = Often 4 = Always
Using other phone feautres	0 = Never 1 = Rarely 2 = Occasionally 3 = Often 4 = Always
@Driving_Exprience	1 = Low 2 = Moderate 3 = High
@Education	1 = Under Diploma 2 = Diploma 3 = Undergraduate 4 = Postgraduate
Weekly.Average.Driving.Time_1	in hours
Driving.Exprience_1	in years
Agreeableness_1
Extraversion_1
Neuroticism_1
Opennesstoexperience_1
Conscientiousness_1
Group	1 = Non-suers 2 = Users
Risk Perception (combined)
Attitudes (combined)
Total_freq_usage	0 = Never 1 = Rarely 2 = Occasionally 3 = Often 4 = Always
Ability (combined)
AGE_Group_3	1 = less than 30 2 = 30 -50 3 = more than 50
